# Supplementary material for: Tmbim5 and Slc8b1 cooperate in tissue-specific mitochondrial calcium regulation in zebrafish
Source: Commun Biol. 2026 Jan 8;9:218. doi: 10.1038/s42003-025-09494-7 (PMC12894878; doi:10.1038/s42003-025-09494-7)
Supplement: Supplementary file 3 — Supplementary Data 1 [file 42003_2025_9494_MOESM3_ESM.xlsx]

## Sheet: Fig. 1A
Sample	Genotype	Gene	Developmental stage	Fold change (vs 6hpf)			dCq	2^dCq		Developmental stage	mean	median	SD	n	Shapiro-Wilk	one-way ANOVA	comparison	Tukey HSD
1.2	WT	tmbim5	6hpf	0.364049			9.29771	0.00158895		6hpf	1	0.911745	0.479421	7	0.1435	0.00694	24hpf-6hpf	0.0912914
1.2	WT	tmbim5	6hpf	0.3625			9.30386	0.00158219		24hpf	2.58905	2.2686	1.05986	8	0.7883		48hpf-6hpf	0.0063039
2.1	WT	tmbim5	6hpf	0.848536			8.07687	0.00370357		48hpf	3.34127	3.04341	1.56415	7	0.8769		72hpf-6hpf	0.0331343
2.2	WT	tmbim5	6hpf	0.911745			7.97321	0.00397946		72hpf	2.92528	2.95582	1.00221	7	0.7035		96hpf-6hpf	0.0239349
3.1	WT	tmbim5	6hpf	1.55665			7.20147	0.00679426		96hpf	3.01048	2.70688	1.05871	7	0.7		48hpf-24hpf	0.72856
3.2	WT	tmbim5	6hpf	1.47519			7.27902	0.00643869									72hpf-24hpf	0.980591
4.1	WT	tmbim5	6hpf	1.48133			7.27302	0.00646552									96hpf-24hpf	0.956145
1.2	WT	tmbim5	24hpf	2.03635			6.81393	0.00888799									72hpf-48hpf	0.962637
1.2	WT	tmbim5	24hpf	1.97679			6.85675	0.00862803									96hpf-48hpf	0.983786
2.1	WT	tmbim5	24hpf	1.08279			7.72516	0.00472601									96hpf-72hpf	0.999918
2.2	WT	tmbim5	24hpf	1.73674			7.04353	0.00758028
3.1	WT	tmbim5	24hpf	3.39654			6.07585	0.0148247
3.2	WT	tmbim5	24hpf	2.50084			6.5175	0.0109153
4.1	WT	tmbim5	24hpf	3.39155			6.07797	0.014803
4.2	WT	tmbim5	24hpf	4.59081			5.64116	0.0200374
1.2	WT	tmbim5	48hpf	1.58834			7.17239	0.00693258
1.2	WT	tmbim5	48hpf	1.38604			7.36895	0.0060496
2.1	WT	tmbim5	48hpf	6.06969			5.23829	0.0264921
2.2	WT	tmbim5	48hpf	4.75042			5.59186	0.020734
3.1	WT	tmbim5	48hpf	2.68263			6.41626	0.0117088
3.2	WT	tmbim5	48hpf	3.04341			6.23422	0.0132835
4.1	WT	tmbim5	48hpf	3.86836			5.88819	0.0168841
1.2	WT	tmbim5	72hpf	2.05183			6.803	0.00895554
1.2	WT	tmbim5	72hpf	2.01468			6.82937	0.00879338
2.1	WT	tmbim5	72hpf	2.95582			6.27636	0.0129011
2.2	WT	tmbim5	72hpf	3.94372			5.86036	0.017213
3.1	WT	tmbim5	72hpf	1.64219			7.12429	0.0071676
3.2	WT	tmbim5	72hpf	4.53348			5.65929	0.0197871
4.1	WT	tmbim5	72hpf	3.33526			6.10211	0.0145573
1.2	WT	tmbim5	96hpf	1.99382			6.84438	0.00870233
1.2	WT	tmbim5	96hpf	2.3406			6.61304	0.0102159
2.1	WT	tmbim5	96hpf	2.70688			6.40328	0.0118146
2.2	WT	tmbim5	96hpf	3.78222			5.92068	0.0165081
3.1	WT	tmbim5	96hpf	1.58523			7.17522	0.006919
3.2	WT	tmbim5	96hpf	4.60632			5.6363	0.020105
4.1	WT	tmbim5	96hpf	4.05829			5.81904	0.0177131

## Sheet: Fig. 1B
Sample	Genotype	Gene	Fold change (vs tmbim5+/+)		Genotype	mean	median	SD	n	one sample t test
1.1	tmbim5-/-	tmbim5	0.019778		tmbim5-/-	0.0463839	0.0224043	0.045947	10	<0.0001
1.2	tmbim5-/-	tmbim5	0.0897821
2.1	tmbim5-/-	tmbim5	0.0235311
2.2	tmbim5-/-	tmbim5	0.0212775
3.1	tmbim5-/-	tmbim5	0.0121359
3.2	tmbim5-/-	tmbim5	0.0104916
4.1	tmbim5-/-	tmbim5	0.0363787
4.2	tmbim5-/-	tmbim5	0.00499897
5.1	tmbim5-/-	tmbim5	0.14952
5.2	tmbim5-/-	tmbim5	0.0959461
Sample	Genotype	Gene	Fold change (vs tmbim5+/+)	dCq	2^dCq
1.1	tmbim5-/-	tmbim5	0.019778	15.8064	1.74503e-05
1.2	tmbim5-/-	tmbim5	0.0897821	13.6239	7.92158e-05
2.1	tmbim5-/-	tmbim5	0.0235311	13.4245	9.09558e-05
2.2	tmbim5-/-	tmbim5	0.0212775	13.5697	8.22448e-05
3.1	tmbim5-/-	tmbim5	0.0121359	13.996	6.12037e-05
3.2	tmbim5-/-	tmbim5	0.0104916	14.2061	5.29111e-05
4.1	tmbim5-/-	tmbim5	0.0363787	12.7347	0.000146718
4.2	tmbim5-/-	tmbim5	0.00499897	15.5981	2.01612e-05
5.1	tmbim5-/-	tmbim5	0.14952	13.2482	0.000102777
5.2	tmbim5-/-	tmbim5	0.0959461	13.8882	6.59518e-05
1.1	tmbim5+/+	tmbim5	0.854018	10.3741	0.00075351
1.2	tmbim5+/+	tmbim5	1.14598	9.94984	0.00101111
2.1	tmbim5+/+	tmbim5	1.00738	8.00458	0.00389387
2.2	tmbim5+/+	tmbim5	0.992622	8.02587	0.00383683
3.1	tmbim5+/+	tmbim5	1.47604	7.06971	0.00744397
3.2	tmbim5+/+	tmbim5	0.52396	8.56392	0.00264244
4.1	tmbim5+/+	tmbim5	0.258549	9.9054	0.00104275
4.2	tmbim5+/+	tmbim5	1.74145	7.15362	0.00702339
5.2	tmbim5+/+	tmbim5	1	10.5066	0.000687384

## Sheet: Fig. 1C
Genotype	number_of_fish	fraction_of_fish		chi square test	0.695394
tmbim5+/+	78	0.23		observed	78	164	93
tmbim5+/-	164	0.49		Mendelian distribution	84	168	84
tmbim5-/-	93	0.28		expected	80.8793	165.753	88.3681
					81.1207	166.247	88.6319
	number_of_fish
Crossing	tmbim5+/+	tmbim5+/-	tmbim5-/-
1	19	41	16
2	16	28	20
3	24	61	26
4	19	34	31

## Sheet: Fig. 1D
Genotype	number_alive	number_of_dead	fraction_of_alive	fraction_of_dead		chi square test	0.366466
tmbim5+/+	2193	98	0.957224	0.0427761		observed	2193	98
tmbim5-/-	2378	93	0.962363	0.0376366			2378	93
						expected	2199.11	91.8902
							2371.89	99.1098
	number_of_fish
Crossing	tmbim5+/+_alive	tmbim5+/+_dead	tmbim5-/-_alive	tmbim5-/-_dead
1	199	12	210	5
2	473	37	351	49
3	249	24	262	2
4	255	7	232	2
5	602	10	600	5
6	44	0	329	26
7	371	8	394	4

## Sheet: Fig. 1E
Genotype	number_of_hatched	number_of_not-hatched	fraction_of_hatched	fraction_of_not-hatched		chi square test	1.90666e-17
tmbim5+/+	969	808	0.545	0.455		observed	969	808
tmbim5-/-	939	1345	0.411	0.589			939	1345
						expected	834.897	942.103
							1073.1	1210.9
	number_of_fish
Crossing	tmbim5+/+_hatched	tmbim5+/+_not-hatched	tmbim5-/-_hatched	tmbim5-/-_not-hatched
1	106	38	14	139
2	226	25	94	231
3	483	115	464	134
4	3	41	280	39
5	88	283	62	332
6	63	306	25	470

## Sheet: Fig. 1F
Experiment	Embryo	Genotype	relative_coiling_frequency			coiling_frequency (movements/min)		Genotype	mean	median	SD	n	Shapiro-Wilk test	one-sample Wilcoxon test
1	1	tmbim5+/+	1.48			10.6667		tmbim5+/+	1.00053	1	0.207612	94	0.5215	0.03637
1	2	tmbim5+/+	0.97			7		tmbim5-/-	0.951538	0.92	0.214372	104	0.001378
1	3	tmbim5+/+	0.92			6.66667
1	4	tmbim5+/+	1.02			7.33333
1	5	tmbim5+/+	1.11			8
1	6	tmbim5+/+	0.83			6
1	7	tmbim5+/+	1.25			9
1	8	tmbim5+/+	0.74			5.33333
1	9	tmbim5+/+	1.02			7.33333
1	10	tmbim5+/+	0.97			7
1	11	tmbim5+/+	1.06			7.66667
1	12	tmbim5+/+	1.02			7.33333
1	13	tmbim5+/+	0.92			6.66667
1	14	tmbim5+/+	1.11			8
1	15	tmbim5+/+	0.92			6.66667
1	16	tmbim5+/+	1.15			8.33333
1	17	tmbim5+/+	1.11			8
1	18	tmbim5+/+	0.74			5.33333
1	19	tmbim5+/+	1.38			10
1	20	tmbim5+/+	0.97			7
1	21	tmbim5+/+	0.92			6.66667
1	22	tmbim5+/+	0.69			5
1	23	tmbim5+/+	0.69			5
1	24	tmbim5+/+	1.02			7.33333
2	1	tmbim5+/+	1			7.33333
2	2	tmbim5+/+	1.18			8.66667
2	3	tmbim5+/+	0.95			7
2	4	tmbim5+/+	1.13			8.33333
2	5	tmbim5+/+	0.82			6
2	6	tmbim5+/+	0.91			6.66667
2	7	tmbim5+/+	0.86			6.33333
2	8	tmbim5+/+	1.18			8.66667
2	9	tmbim5+/+	1.13			8.33333
2	10	tmbim5+/+	0.91			6.66667
2	11	tmbim5+/+	0.91			6.66667
2	12	tmbim5+/+	1.09			8
2	13	tmbim5+/+	1.22			9
2	14	tmbim5+/+	0.59			4.33333
2	15	tmbim5+/+	1			7.33333
2	16	tmbim5+/+	1.09			8
2	17	tmbim5+/+	0.68			5
2	18	tmbim5+/+	1.27			9.33333
2	19	tmbim5+/+	0.91			6.66667
2	20	tmbim5+/+	1			7.33333
2	21	tmbim5+/+	1.04			7.66667
2	22	tmbim5+/+	0.95			7
2	23	tmbim5+/+	1.13			8.33333
2	24	tmbim5+/+	1.04			7.66667
3	1	tmbim5+/+	0.95			7.33333
3	2	tmbim5+/+	1.08			8.33333
3	3	tmbim5+/+	1.08			8.33333
3	4	tmbim5+/+	0.95			7.33333
3	5	tmbim5+/+	1.12			8.66667
3	6	tmbim5+/+	1.12			8.66667
3	7	tmbim5+/+	0.82			6.33333
3	8	tmbim5+/+	1.38			10.6667
3	9	tmbim5+/+	0.95			7.33333
3	10	tmbim5+/+	0.65			5
3	11	tmbim5+/+	0.82			6.33333
3	12	tmbim5+/+	0.99			7.66667
3	13	tmbim5+/+	0.78			6
3	14	tmbim5+/+	1.29			10
3	15	tmbim5+/+	1.04			8
3	16	tmbim5+/+	0.99			7.66667
4	1	tmbim5+/+	1.29			10.6667
4	2	tmbim5+/+	0.96			8
4	3	tmbim5+/+	1.04			8.66667
4	4	tmbim5+/+	0.84			7
4	5	tmbim5+/+	0.72			6
4	6	tmbim5+/+	1.04			8.66667
4	7	tmbim5+/+	1.04			8.66667
4	8	tmbim5+/+	1.13			9.33333
4	9	tmbim5+/+	0.92			7.66667
5	1	tmbim5+/+	1.15			6.33333
5	2	tmbim5+/+	0.55			3
5	3	tmbim5+/+	0.49			2.66667
5	4	tmbim5+/+	0.97			5.33333
5	5	tmbim5+/+	1.21			6.66667
5	6	tmbim5+/+	0.67			3.66667
5	7	tmbim5+/+	0.85			4.66667
5	8	tmbim5+/+	1.46			8
5	9	tmbim5+/+	1.21			6.66667
5	10	tmbim5+/+	0.91			5
5	11	tmbim5+/+	1.46			8
5	12	tmbim5+/+	0.97			5.33333
5	13	tmbim5+/+	1.09			6
6	1	tmbim5+/+	1.43			8.33333
6	2	tmbim5+/+	1.37			8
6	3	tmbim5+/+	1.03			6
6	4	tmbim5+/+	0.81			4.75
6	5	tmbim5+/+	1.26			7.33333
6	6	tmbim5+/+	0.63			3.66667
6	7	tmbim5+/+	0.8			4.66667
6	8	tmbim5+/+	0.74			4.33333
1	1	tmbim5-/-	1.06			7.66667
1	2	tmbim5-/-	0.97			7
1	3	tmbim5-/-	0.65			4.66667
1	4	tmbim5-/-	0.83			6
1	5	tmbim5-/-	0.92			6.66667
1	6	tmbim5-/-	0.6			4.33333
1	7	tmbim5-/-	0.92			6.66667
1	8	tmbim5-/-	0.65			4.66667
1	9	tmbim5-/-	0.83			6
1	10	tmbim5-/-	0.92			6.66667
1	11	tmbim5-/-	0.83			6
1	12	tmbim5-/-	1.34			9.66667
1	13	tmbim5-/-	1.06			7.66667
1	14	tmbim5-/-	0.97			7
1	15	tmbim5-/-	0.69			5
1	16	tmbim5-/-	0.97			7
1	17	tmbim5-/-	0.88			6.33333
1	18	tmbim5-/-	0.78			5.66667
1	19	tmbim5-/-	1.02			7.33333
1	20	tmbim5-/-	1.25			9
1	21	tmbim5-/-	1.29			9.33333
1	22	tmbim5-/-	0.97			7
1	23	tmbim5-/-	0.83			6
2	1	tmbim5-/-	1.09			8
2	2	tmbim5-/-	0.91			6.66667
2	3	tmbim5-/-	0.77			5.66667
2	4	tmbim5-/-	0.82			6
2	5	tmbim5-/-	0.86			6.33333
2	6	tmbim5-/-	1.18			8.66667
2	7	tmbim5-/-	0.82			6
2	8	tmbim5-/-	0.86			6.33333
2	9	tmbim5-/-	0.95			7
2	10	tmbim5-/-	0.95			7
2	11	tmbim5-/-	0.77			5.66667
2	12	tmbim5-/-	0.82			6
2	13	tmbim5-/-	0.68			5
2	14	tmbim5-/-	1.09			8
2	15	tmbim5-/-	0.77			5.66667
2	16	tmbim5-/-	0.82			6
2	17	tmbim5-/-	0.77			5.66667
2	18	tmbim5-/-	1.04			7.66667
2	19	tmbim5-/-	0.91			6.66667
2	20	tmbim5-/-	0.73			5.33333
2	21	tmbim5-/-	1.09			8
2	22	tmbim5-/-	1.5			11
2	23	tmbim5-/-	0.68			5
2	24	tmbim5-/-	1.09			8
3	1	tmbim5-/-	1.34			10.3333
3	2	tmbim5-/-	0.95			7.33333
3	3	tmbim5-/-	1.04			8
3	4	tmbim5-/-	0.78			6
3	5	tmbim5-/-	0.99			7.66667
3	6	tmbim5-/-	1.08			8.33333
3	7	tmbim5-/-	1.12			8.66667
3	8	tmbim5-/-	1.12			8.66667
3	9	tmbim5-/-	1.21			9.33333
3	10	tmbim5-/-	0.78			6
3	11	tmbim5-/-	0.86			6.66667
3	12	tmbim5-/-	0.82			6.33333
3	13	tmbim5-/-	0.95			7.33333
3	14	tmbim5-/-	1.16			9
3	15	tmbim5-/-	0.86			6.66667
3	16	tmbim5-/-	0.95			7.33333
3	17	tmbim5-/-	0.95			7.33333
3	18	tmbim5-/-	0.99			7.66667
3	19	tmbim5-/-	1.04			8
3	20	tmbim5-/-	1.21			9.33333
3	21	tmbim5-/-	0.65			5
3	22	tmbim5-/-	0.91			7
3	23	tmbim5-/-	1.04			8
3	24	tmbim5-/-	0.82			6.33333
4	1	tmbim5-/-	0.88			7.33333
4	2	tmbim5-/-	0.84			7
4	3	tmbim5-/-	0.76			6.33333
4	4	tmbim5-/-	0.72			6
4	5	tmbim5-/-	1.25			10.3333
4	6	tmbim5-/-	1			8.33333
4	7	tmbim5-/-	1.13			9.33333
4	8	tmbim5-/-	0.76			6.33333
4	9	tmbim5-/-	0.64			5.33333
5	1	tmbim5-/-	0.73			4
5	2	tmbim5-/-	1.15			6.33333
5	3	tmbim5-/-	0.79			4.33333
5	4	tmbim5-/-	0.73			4
5	5	tmbim5-/-	0.67			3.66667
5	6	tmbim5-/-	0.73			4
5	7	tmbim5-/-	1.58			8.66667
5	8	tmbim5-/-	1.21			6.66667
5	9	tmbim5-/-	0.85			4.66667
5	10	tmbim5-/-	0.61			3.33333
5	11	tmbim5-/-	1.52			8.33333
5	12	tmbim5-/-	1.15			6.33333
5	13	tmbim5-/-	1.15			6.33333
5	14	tmbim5-/-	1.15			6.33333
5	15	tmbim5-/-	1.58			8.66667
5	16	tmbim5-/-	1.21			6.66667
5	17	tmbim5-/-	0.85			4.66667
5	18	tmbim5-/-	1.21			6.66667
5	19	tmbim5-/-	0.91			5
5	20	tmbim5-/-	0.61			3.33333
5	21	tmbim5-/-	1.03			5.66667
6	1	tmbim5-/-	1.14			6.66667
6	2	tmbim5-/-	0.74			4.33333
6	3	tmbim5-/-	0.86			5

## Sheet: Fig. 1H
Experiment	Larvae	Genotype	body_length (mm)	eye_diameter (mm)	somites_thickness (mm)	somites_thickness_to_body_ratio		Parameter	Genotype	mean	median	SD	n	Shapiro-Wilk test	Mann–Whitney test
1	1	tmbim5+/+	3.62941	0.324462	0.224966	0.0619841		body_length	tmbim5+/+	3.77273	3.77647	0.128267	33	0.02417	0.02353
1	2	tmbim5+/+	3.77647	0.325261	0.236368	0.0625897			tmbim5-/-	3.66748	3.65	0.207753	36	0.2643
1	3	tmbim5+/+	3.47059	0.291139	0.219385	0.0632126
1	4	tmbim5+/+	3.51765	0.299569	0.216553	0.0615619		Parameter	Genotype	mean	median	SD	n	Shapiro-Wilk test	F test	t test
1	5	tmbim5+/+	3.6	0.289689	0.223468	0.0620744		eye_diameter (mm)	tmbim5+/+	0.326426	0.32751	0.0162796	34	0.777	0.9526	0.002525
1	6	tmbim5+/+	3.67941	0.321047	0.209795	0.0570186			tmbim5-/-	0.313905	0.312472	0.0161107	34	0.6542
1	7	tmbim5+/+	3.77059	0.331803	0.226296	0.0600161
1	8	tmbim5+/+	3.76471	0.345677	0.254489	0.0675986		Parameter	Genotype	mean	median	SD	n	Shapiro-Wilk test	Mann–Whitney test
1	10	tmbim5+/+	3.74706	0.308104	0.23324	0.0622462		somites_thickness (mm)	tmbim5+/+	0.246538	0.252389	0.0174966	34	0.01911	0.003616
1	11	tmbim5+/+	3.70588	0.317422	0.226468	0.0611104			tmbim5-/-	0.230678	0.234592	0.0217877	36	0.02038
1	12	tmbim5+/+	3.58529	0.306739	0.223481	0.0623327
2	1	tmbim5+/+	3.91176	0.343825	0.245327	0.0627152		Parameter	Genotype	mean	median	SD	n	Shapiro-Wilk test	F test	t test
2	2	tmbim5+/+	3.84706	0.358009	0.252336	0.0655919		somites_thickness_to_body_ratio	tmbim5+/+	0.0654704	0.0660222	0.00327986	33	0.09419	0.1767	0.006231
2	3	tmbim5+/+	3.80294	0.348199	0.249548	0.0656197			tmbim5-/-	0.0628505	0.0632816	0.00419597	36	0.8688
2	4	tmbim5+/+	3.75882	0.340145	0.248166	0.0660222
2	5	tmbim5+/+	3.75882	0.350865	0.266414	0.070877
2	6	tmbim5+/+	3.54706	0.315336	0.235518	0.0663981
2	7	tmbim5+/+	3.85294	0.327782	0.262284	0.0680737
2	8	tmbim5+/+	3.68235	0.326407	0.2538	0.0689233
2	9	tmbim5+/+	NA	0.307283	0.225701	NA
2	10	tmbim5+/+	3.8	0.339167	0.255175	0.0671513
2	11	tmbim5+/+	3.77647	0.334129	0.262153	0.0694175
2	12	tmbim5+/+	3.98235	0.348319	0.267761	0.0672369
3	1	tmbim5+/+	3.89412	0.337827	0.253878	0.0651953
3	2	tmbim5+/+	3.77647	0.338438	0.252344	0.0668201
3	3	tmbim5+/+	3.76765	0.329698	0.253835	0.0673723
3	4	tmbim5+/+	3.87059	0.311673	0.266388	0.0688237
3	5	tmbim5+/+	3.89118	0.334341	0.255329	0.0656174
3	6	tmbim5+/+	3.84412	0.324329	0.258005	0.0671168
3	7	tmbim5+/+	3.92353	0.327521	0.272053	0.0693389
3	8	tmbim5+/+	3.81471	0.317612	0.267889	0.0702253
3	9	tmbim5+/+	3.96471	0.327499	0.270619	0.068257
3	10	tmbim5+/+	3.8	0.329488	0.260842	0.0686426
3	11	tmbim5+/+	3.98529	0.319667	0.252434	0.0633414
1	1	tmbim5-/-	3.39118	0.291996	0.201117	0.059306
1	2	tmbim5-/-	3.53235	0.299013	0.209665	0.0593556
1	3	tmbim5-/-	3.48823	0.300801	0.19974	0.0572611
1	4	tmbim5-/-	3.42353	NA	0.194179	0.056719
1	5	tmbim5-/-	3.74412	0.316224	0.215088	0.0574469
1	6	tmbim5-/-	3.25294	NA	0.194484	0.0597871
1	7	tmbim5-/-	3.67941	0.325048	0.223464	0.0607336
1	8	tmbim5-/-	3.60882	0.312396	0.232264	0.06436
1	9	tmbim5-/-	3.65294	0.322797	0.221535	0.0606457
1	10	tmbim5-/-	3.50588	0.317657	0.206746	0.0589712
1	11	tmbim5-/-	3.66471	0.313158	0.212291	0.0579285
1	12	tmbim5-/-	3.22353	0.277694	0.188734	0.0585489
2	1	tmbim5-/-	3.63529	0.303059	0.231347	0.0636391
2	2	tmbim5-/-	3.95294	0.35596	0.261834	0.0662378
2	3	tmbim5-/-	3.64706	0.301069	0.19224	0.052711
2	4	tmbim5-/-	3.57059	0.309026	0.2215	0.0620346
2	5	tmbim5-/-	3.74118	0.312547	0.23692	0.0633277
2	6	tmbim5-/-	3.5	0.316331	0.222897	0.0636849
2	7	tmbim5-/-	3.52353	0.298616	0.220165	0.0624842
2	8	tmbim5-/-	3.46471	0.300981	0.250938	0.0724269
2	9	tmbim5-/-	3.64118	0.330572	0.248147	0.0681502
2	10	tmbim5-/-	3.35882	0.297264	0.222937	0.0663735
2	11	tmbim5-/-	3.76471	0.331292	0.257948	0.0685174
2	12	tmbim5-/-	3.85294	0.328845	0.249548	0.0647682
3	1	tmbim5-/-	3.58235	0.299222	0.250938	0.0700484
3	2	tmbim5-/-	3.92647	0.331624	0.253878	0.0646581
3	3	tmbim5-/-	3.98235	0.309681	0.241708	0.0606948
3	4	tmbim5-/-	3.95294	0.318023	0.245523	0.0621115
3	5	tmbim5-/-	3.59118	0.311334	0.252399	0.0702831
3	6	tmbim5-/-	3.77353	0.342334	0.249537	0.0661283
3	7	tmbim5-/-	3.75294	0.296547	0.239736	0.0638795
3	8	tmbim5-/-	3.92941	0.335144	0.258005	0.06566
3	9	tmbim5-/-	3.83529	0.308705	0.242527	0.0632356
3	10	tmbim5-/-	3.98823	0.336795	0.24254	0.0608139
3	11	tmbim5-/-	3.95294	0.301984	0.255236	0.0645686
3	12	tmbim5-/-	3.94118	0.31904	0.256638	0.0651171

## Sheet: Fig. 1J
Experiment	Genotype	Larvae	Number_of_cells (per 1000 µm2)			Number_of_cells	Mean_Area (µm2)		Genotype	mean	median	SD	n	Shapiro-Wilk test	F test	t test
1	tmbim5+/+	1	0.58			17	29157.4		tmbim5+/+	0.478333	0.47	0.212133	30	0.9887	0.1675	0.01187
1	tmbim5+/+	2	0.79			21	26638.6		tmbim5-/-	0.647241	0.64	0.275379	29	0.7731
2	tmbim5-/-	1	0.51			12	23322.8
2	tmbim5-/-	2	0.12			3	24915.6
2	tmbim5-/-	3	1.07			30	27970.1
2	tmbim5-/-	4	0.24			6	24931.1
2	tmbim5-/-	5	1.23			29	23567.4
2	tmbim5+/+	1	0.88			20	22776.4
2	tmbim5+/+	2	0			0	21028.2
2	tmbim5+/+	3	0.32			6	18661.2
2	tmbim5+/+	4	0.22			5	22555.4
2	tmbim5+/+	5	0.45			11	24417.6
3	tmbim5-/-	1	0.41			11	26728.4
3	tmbim5-/-	2	0.49			14	28664.3
3	tmbim5-/-	3	0.43			12	27857.6
3	tmbim5-/-	4	0.21			6	28118.8
3	tmbim5-/-	5	0.87			24	27505.3
3	tmbim5-/-	6	1.09			29	26581.8
3	tmbim5-/-	7	0.39			9	23280.2
3	tmbim5-/-	8	0.38			10	26423.6
3	tmbim5-/-	9	0.68			18	26372.3
3	tmbim5-/-	10	0.72			20	27874.7
3	tmbim5-/-	11	0.7			19	27014.1
3	tmbim5-/-	12	0.78			22	28290.3
3	tmbim5+/+	1	0.25			7	28547
3	tmbim5+/+	2	0.11			3	27643.6
3	tmbim5+/+	3	0.66			18	27078.6
3	tmbim5+/+	4	0.45			9	20066.3
3	tmbim5+/+	5	0.45			13	29199.4
3	tmbim5+/+	6	0.52			15	28600.7
3	tmbim5+/+	7	0.71			22	31016.6
3	tmbim5+/+	8	0.43			9	20900.3
3	tmbim5+/+	9	0.62			16	25676.3
3	tmbim5+/+	10	0.93			24	25834.7
3	tmbim5+/+	11	0.53			14	26215.6
3	tmbim5+/+	12	0.52			12	23250.6
4	tmbim5-/-	1	0.55			13	23764.8
4	tmbim5-/-	2	0.5			14	28063.6
4	tmbim5-/-	3	0.86			21	24294.2
4	tmbim5-/-	4	0.9			23	25527.9
4	tmbim5-/-	5	1.14			31	27130
4	tmbim5-/-	6	0.49			13	26435.2
4	tmbim5-/-	7	0.9			17	18871.9
4	tmbim5-/-	8	0.61			16	26387.1
4	tmbim5-/-	9	0.69			17	24580.8
4	tmbim5-/-	10	0.53			12	22838.2
4	tmbim5-/-	11	0.64			17	26525.4
4	tmbim5-/-	12	0.64			18	28022.8
4	tmbim5+/+	1	0.32			9	28374.1
4	tmbim5+/+	2	0.55			16	29145.7
4	tmbim5+/+	3	0.27			8	29832.8
4	tmbim5+/+	4	0.3			9	30446.5
4	tmbim5+/+	5	0.5			13	25943.4
4	tmbim5+/+	6	0.47			11	23586.3
4	tmbim5+/+	7	0.65			18	27717.9
4	tmbim5+/+	8	0.47			13	27788.6
4	tmbim5+/+	9	0.29			8	27910.3
4	tmbim5+/+	10	0.37			10	26717.6
4	tmbim5+/+	11	0.74			21	28250.6

## Sheet: Fig. 2A
Experiment	Fish	Genotype	Sex	Length (mm)	Weight (g)		Parameter	Genotype	mean	median	SD	n	Shapiro-Wilk test	Mann–Whitney test
1	1	tmbim5-/-	Male	28.173	NA		body_length	tmbim5+/+	30.3058	30.6352	1.39974	23	0.04108	0.0646
1	2	tmbim5-/-	Male	31.422	NA			tmbim5-/-	29.3585	29.022	1.77692	23	0.5852
1	3	tmbim5-/-	Male	29.022	NA
1	4	tmbim5+/+	Male	27.49	NA		Parameter	Genotype	mean	median	SD	n	Shapiro-Wilk test	F test	t test
1	5	tmbim5+/+	Male	27.702	NA		weight	tmbim5+/+	0.4882		0.068461	19	0.4924	0.6479	0.04747
1	6	tmbim5+/+	Male	29.249	NA			tmbim5-/-	0.4413		0.0761371	20	0.419
1	7	tmbim5+/+	Male	30.521	NA
2	1	tmbim5-/-	Male	25.8979	0.335
2	2	tmbim5-/-	Male	27.9781	0.415
2	3	tmbim5-/-	Male	28.9901	0.434
2	4	tmbim5-/-	Male	30.7542	0.423
2	5	tmbim5-/-	Male	28.15	0.394
2	6	tmbim5-/-	Male	27.8917	0.345
2	7	tmbim5-/-	Male	32.3647	0.565
2	1	tmbim5+/+	Male	31.2236	0.479
2	2	tmbim5+/+	Male	29.7766	0.419
2	3	tmbim5+/+	Male	30.5108	0.416
2	4	tmbim5+/+	Male	27.3668	0.366
2	5	tmbim5+/+	Male	31.2779	0.455
2	6	tmbim5+/+	Male	29.1849	0.421
2	7	tmbim5+/+	Male	31.3206	0.492
3	1	tmbim5-/-	Male	30.5252	0.406
3	2	tmbim5-/-	Male	28.0621	0.379
3	3	tmbim5-/-	Male	30.1366	0.445
3	4	tmbim5-/-	Male	28.9993	0.42
3	5	tmbim5-/-	Male	32.0816	0.534
3	6	tmbim5-/-	Male	27.3495	0.432
3	1	tmbim5+/+	Male	31.0528	0.474
3	2	tmbim5+/+	Male	30.9841	0.489
3	3	tmbim5+/+	Male	30.3323	0.504
3	4	tmbim5+/+	Male	32.3095	0.586
3	5	tmbim5+/+	Male	31.9025	0.619
3	6	tmbim5+/+	Male	29.7261	0.45
4	1	tmbim5-/-	Male	29.8659	0.565
4	2	tmbim5-/-	Male	27.7013	0.383
4	3	tmbim5-/-	Male	29.575	0.516
4	4	tmbim5-/-	Male	27.2818	0.306
4	5	tmbim5-/-	Male	32.4567	0.508
4	6	tmbim5-/-	Male	31.0477	0.516
4	7	tmbim5-/-	Male	29.5181	0.505
4	1	tmbim5+/+	Male	29.1889	0.457
4	2	tmbim5+/+	Male	31.3871	0.538
4	3	tmbim5+/+	Male	31.902	0.535
4	4	tmbim5+/+	Male	30.6235	0.472
4	5	tmbim5+/+	Male	31.3538	0.594
4	6	tmbim5+/+	Male	30.6469	0.42

## Sheet: Fig. 2B
Sample	Genotype	gene	organ	Fold_change_gills			dCq	2^dCq		organ	mean	median	SD	n	Kruskal-Wallis test	comparison	Dunn's test
1	WT	tmbim5	brain	12.662			7.17819	0.00690476		brain	15.1163	12.662	8.59951	3	0.03512	brain - eyes	0.997131
2	WT	tmbim5	brain	6.028			7.97306	0.00397988		eyes	3.1178	3.17256	0.358047	3		brain - gills	0.027064
3	WT	tmbim5	brain	26.659			5.84269	0.0174251		heart	5.05369	5.05369	0.509434	2		eyes - gills	1
1	WT	tmbim5	eyes	2.65448			9.43221	0.00144752		gills	1	1	0	3		brain - heart	1
2	WT	tmbim5	eyes	3.17256			8.89915	0.00209454		liver	2.86506	2.16585	1.50162	3		eyes - heart	1
3	WT	tmbim5	eyes	3.52637			8.76104	0.00230496		kidneys	4.88972	4.88972	1.98972	2		gills - heart	1
1	WT	tmbim5	heart	5.56312			8.36474	0.00303363		muscles	6.50741	6.52741	1.45589	3		brain - kidneys	1
3	WT	tmbim5	heart	4.54426			8.39518	0.00297029								eyes - kidneys	1
1	WT	tmbim5	gills	1			10.8406	0.000545311								gills - kidneys	1
2	WT	tmbim5	gills	1			10.5648	0.000660204								heart - kidneys	0.878193
3	WT	tmbim5	gills	1			10.5792	0.000653637								brain - liver	0.606122
1	WT	tmbim5	liver	2.16585			9.7257	0.00118106								eyes - liver	1
2	WT	tmbim5	liver	1.47811			10.001	0.000975853								gills - liver	1
3	WT	tmbim5	liver	4.95123			8.27144	0.0032363								heart - liver	1
1	WT	tmbim5	kidneys	2.89999			9.30458	0.0015814								kidneys - liver	1
2	WT	tmbim5	kidneys	6.87944			7.78251	0.00454183								brain - muscles	1
1	WT	tmbim5	muscles	4.7144			8.60356	0.00257082								eyes - muscles	1
2	WT	tmbim5	muscles	8.28042			7.5151	0.00546677								gills - muscles	0.183519
3	WT	tmbim5	muscles	6.52741			7.87271	0.00426656								heart - muscles	1
																kidneys - muscles	1
																liver - muscles	1

[truncated: 48 more sheets: Fig. 2D-fast fibers, Fig. 2D-slow fibers, Fig. 3B-traces, Fig. 3B-quantified, Fig. 3C-traces, Fig. 3C-quantified, Fig. 3D, Fig. 3F, Fig. 3G, Fig. 3H, Fig. 3I, Fig. 3J, Fig. 4A, Fig. 4B-traces, Fig. 4B-quantified, Fig. 5A, Fig. 5C, Fig. 5D-traces, Fig. 5E-G, Fig. 6A …]
